# Supplementary material for: Effects of Incorporation of Essential Oils in the Jersey Cow Diet on the Quality of Produced Dairy Products (Milk, Cream, and Colonial Cheese)
Source: Foods. 2025 Aug 11;14(16):2788. doi: 10.3390/foods14162788 (PMC12385980; doi:10.3390/foods14162788)
Supplement: Supplementary file 1 [file foods-14-02788-s001.zip]

Archive with 1 entries (1 files):
- foods-3752358-supplementary.pdf
